# Supplementary material for: Initial Decomposition Mechanism of 3-Nitro-1,2,4-triazol-5-one (NTO) under Shock Loading: ReaxFF Parameterization and Molecular Dynamic Study
Source: Molecules. 2021 Aug 9;26(16):4808. doi: 10.3390/molecules26164808 (PMC8400475; doi:10.3390/molecules26164808)
Supplement: Supplementary file 1 [file molecules-26-04808-s001.zip]

Archive with 5 entries (5 files):
- decomposition paths of NTO.tif
- molecules-1282262 SF.pdf
- newReaxFF.avi
- NTO_ReaxFFlg
- ReaxFF_liu.avi
