# Supplementary material for: Initial Decomposition Mechanism of 3-Nitro-1,2,4-triazol-5-one (NTO) under Shock Loading: ReaxFF Parameterization and Molecular Dynamic Study
Source: Molecules. 2021 Aug 9;26(16):4808. doi: 10.3390/molecules26164808 (PMC8400475; doi:10.3390/molecules26164808)
Supplement: Supplementary file 1 [file molecules-26-04808-s001.zip › NTO_ReaxFFlg]

[ lgDispersion=1 ] (NTO/RDX/FOX-7) 
 39        ! Number of general parameters
   50.0000 !p_boc1 Eq(4c): Overcoordination parameter 
    9.4514 !p_boc2 Eq(4d): Overcoordination parameter 
   29.8953 !p_coa2 Eq(15): Valency angle conjugation  
  216.5421 !p_trip4 Eq(20): Triple bond stabilisation 
   12.2245 !p_trip3 Eq(20): Triple bond stabilisation 
    0.0000 !k_c2 Eq(19): C2-correction                
    1.0701 !p_ovun6 Eq(12): Undercoordination         
    7.5000 !p_trip2 Eq(20): Triple bond stabilisation 
   11.9083 !p_ovun7 Eq(12): Undercoordination         
   13.3822 !p_ovun8 Eq(12): Undercoordination         
  -10.9834 !p_trip1 Eq(20): Triple bond stabilization 
    0.0000 !Lower Taper-radius (must be 0)            
   10.0000 !R_cut Eq(21): Upper Taper-radius          
    2.8793 !p_fe1 Eq(6a): Fe dimer correction         
   33.8667 !p_val6 Eq(13c): Valency undercoordination 
    3.3976 !p_lp1 Eq(8): Lone pair param              
    1.0563 !p_val9 Eq(13f): Valency angle exponent    
    2.0384 !p_val10 Eq(13g): Valency angle parameter  
    6.1431 !p_fe2 Eq(6a): Fe dimer correction         
    6.9290 !p_pen2 Eq(14a): Double bond/angle param   
    0.0283 !p_pen3 Eq(14a): Double bond/angle param   
    0.0570 !p_pen4 Eq(14a): Double bond/angle param   
   -2.4837 !p_fe3 Eq(6a): Fe dimer correction         
    5.8374 !p_tor2 Eq(16b): Torsion/BO parameter      
   10.0000 !p_tor3 Eq(16c): Torsion overcoordination  
    1.8820 !p_tor4 Eq(16c): Torsion overcoordination  
   -1.2327 !p_elho Eq(26a): electron-hole interaction 
    2.1861 !p_cot2 Eq(17b): Conjugation if tors13=0   
    1.5591 !p_vdW1 Eq(23b): vdWaals shielding         
    0.0100 !Cutoff for bond order (*100)              
    4.8414 !p_coa4 Eq(15): Valency angle conjugation  
    3.5857 !p_ovun4 Eq(11b): Over/Undercoordination   
   38.6472 !p_ovun3 Eq(11b): Over/Undercoordination   
    2.1533 !p_val8 Eq(13d): Valency/lone pair param   
    0.5000 !X_soft Eq(25): ACKS2 softness for X_ij    
    1.0000 !d Eq(23d): Scale factor in lg-dispersion  
    5.0000 !p_val Eq(27): Gauss exponent for electrons
    0.0000 !1 Eq(13e): disable undecoord in val angle 
    6.9784 !p_coa3 Eq(15): Valency angle conjugation  
  7    ! Nr of atoms; cov.r; valency;a.m;Rvdw;Evdw;gammaEEM;cov.r2;#
            alfa;gammavdW;valency;Eunder;Eover;chiEEM;etaEEM;n.u.
            cov r3;Elp;Heat inc.;bo131;bo132;bo133;softcut;n.u.
            ov/un;val1;n.u.;val3,vval4
 C    1.3675   4.0000  12.0000   1.9146   0.0719   0.7230   1.2318   4.0000
      8.9734  82.3163   4.0000  31.0823  79.5548   5.1820   8.7292   0.0000
      1.2104   0.0000 183.8108   2.9027  39.0332   9.3840   0.8563   0.0000
     -1.4686   7.1588   1.0564   4.0000   2.9663   1.6357   0.1358  16.5114
      3.5880    1.9440
 H    0.6374   1.0000   1.0080   1.1505   0.0962   0.7696  -0.1000   1.0000
      8.7946  10.6123   1.0000   0.0000 121.1250   3.7630  10.6939   1.0000
     -0.1000   0.0000  58.4369   5.7596   1.6288   0.5012   1.0698   0.0000
    -13.9534   3.2221   1.0338   1.0000   2.8793   1.2029   0.0760  10.2466
      6.9880   1.2430
 O    1.4324   2.0000  15.9990   1.9552   0.1646   0.8242   1.1567   6.0000
      9.3281  36.0770   4.0000  29.5271 116.0768   8.7733   8.7821   2.0000
      0.9909  14.7235  69.2921  11.1169   2.4235   0.2791   0.9745   0.0000
     -1.8012   1.2515   1.0493   4.0000   2.9225   1.7173   0.1577  10.0123
   516.8300   1.8440
 N    1.1896   3.0000  14.0000   1.7009   0.1161   0.6899   1.1340   5.0000
      9.7137  54.1099   4.0000  32.4758 100.0000   9.0046   5.5661   2.0000
      1.0636   0.0276 127.9672   3.3235   1.4388   1.2228   0.9745   0.0000
     -2.0509   1.0047   1.0183   4.0000   2.8793   2.0428   0.0248  15.8421
     89.0970   1.8810
 S    1.9647   2.0000  32.0600   2.0783   0.2176   1.0336   1.5386   6.0000
      9.9676   5.0812   4.0000  35.1648 112.1416   6.5000   8.2545   2.0000
      1.4703   9.4922  70.0338   8.5146  28.0801   8.5010   0.9745   0.0000
    -10.0773   2.7466   1.0338   6.2998   2.8793   1.8000   0.0000  14.0000
    180.0000   2.0783
 Si   2.0276   4.0000  28.0600   2.2042   0.1322   0.8218   1.5758   4.0000
     11.9413   2.0618   4.0000  11.8211 136.4845   1.8038   7.3852   0.0000
     -1.0000   0.0000 126.5331   6.4918   8.5961   0.2368   0.8563   0.0000
     -3.8112   3.1873   1.0338   4.0000   2.5791   0.0000   0.0000   0.0000
    180.0000   2.2042
 X   -0.1000   2.0000   1.0080   2.0000   0.0000   1.0000  -0.1000   6.0000
     10.0000   2.5000   4.0000   0.0000   0.0000   8.5000   1.5000   0.0000
     -0.1000   0.0000  -2.3700   8.7410  13.3640   0.6690   0.9745   0.0000
    -11.0000   2.7466   1.0338   4.0000   2.8793   0.0000   0.0000   0.0000
    180.0000   2.0000
 18    ! Nr of bonds; Edis1;LPpen;n.u.;pbe1;pbo5;13corr;pbo6
                         pbe2;pbo3;pbo4;n.u.;pbo1;pbo2;ovcorr
  1  1 149.1452 104.9435  67.6027   0.3790  -0.3045   1.0000  30.4515   0.4283
         2.0982  -0.3504   6.9035   1.0000  -0.1760   6.8796   1.0000   0.0000
  1  2 163.6889   0.0000   0.0000  -0.4525   0.0000   1.0000   6.0000   0.5921
        12.1053   1.0000   0.0000   1.0000  -0.0097   8.6351   0.0000   0.0000
  2  2 169.8421   0.0000   0.0000  -0.3591   0.0000   1.0000   6.0000   0.7503
         9.3119   1.0000   0.0000   1.0000  -0.0169   5.9406   0.0000   0.0000
  1  3 127.8168 105.0412  85.4093   0.5488  -0.1742   1.0000  15.8765   0.5236
         1.7981  -0.3079   7.0252   1.0000  -0.2875   4.9407   0.0000   0.0000
  3  3 108.9631 158.3501  42.0558   0.1226  -0.1324   1.0000  28.5716   0.2545
         1.0000  -0.2656   8.6489   1.0000  -0.1000   6.8482   1.0000   0.0000
  1  4  99.6659 121.4879  63.0779  -0.7053  -0.0210   1.0000  34.8655   0.6011
         0.0893  -0.4990   9.8542   1.0000  -0.1125   5.3153   1.0000   0.0000
  3  4  86.2082 131.7776  77.1441   0.3765  -0.1062   1.0000  16.8836   0.1773
         0.7026  -0.1906   8.4054   1.0000  -0.1632   7.4758   1.0000   0.0000
  4  4 143.3590  73.1247 163.7844   0.4090  -0.1462   1.0000  14.0325   0.7971
         0.6495  -0.1653  12.2959   1.0000  -0.0895   6.3891   1.0000   0.0000
  2  3 198.7160   0.0000   0.0000  -0.4844   0.0000   1.0000   6.0000   0.3647
         1.5475   1.0000   0.0000   1.0000  -0.1780   3.6037   0.0000   0.0000
  2  4 302.9356   0.0000   0.0000  -0.7924   0.0000   1.0000   6.0000   0.2349
         9.2278   1.0000   0.0000   1.0000  -0.1579   5.2076   0.0000   0.0000
  1  5 128.7959  56.4134  39.0716   0.0688  -0.4463   1.0000  31.1766   0.4530
         0.1955  -0.3587   6.2148   1.0000  -0.0770   6.6386   1.0000   0.0000
  2  5 128.6090   0.0000   0.0000  -0.5555   0.0000   1.0000   6.0000   0.4721
        10.8735   1.0000   0.0000   1.0000  -0.0242   9.1937   1.0000   0.0000
  3  5   0.0000   0.0000   0.0000   0.5563  -0.4038   1.0000  49.5611   0.6000
         0.4259  -0.4577  12.7569   1.0000  -0.1100   7.1145   1.0000   0.0000
  4  5   0.0000   0.0000   0.0000   0.4438  -0.2034   1.0000  40.3399   0.6000
         0.3296  -0.3153   9.1227   1.0000  -0.1805   5.6864   1.0000   0.0000
  5  5  96.1871  93.7006  68.6860   0.0955  -0.4781   1.0000  17.8574   0.6000
         0.2723  -0.2373   9.7875   1.0000  -0.0950   6.4757   1.0000   0.0000
  6  6 109.1904  70.8314  30.0000   0.2765  -0.3000   1.0000  16.0000   0.1583
         0.2804  -0.1994   8.1117   1.0000  -0.0675   8.2993   0.0000   0.0000
  2  6 137.1002   0.0000   0.0000  -0.1902   0.0000   1.0000   6.0000   0.4256
        17.7186   1.0000   0.0000   1.0000  -0.0377   6.4281   0.0000   0.0000
  3  6 191.1743  52.0733  43.3991  -0.2584  -0.3000   1.0000  36.0000   0.8764
         1.0248  -0.3658   4.2151   1.0000  -0.5004   4.2605   1.0000   0.0000
 10    ! Nr of off-diagonal terms; Ediss;Ro;gamma;rsigma;rpi;rpi2
  1  2   0.0591   1.7835   9.8002   1.0006  -1.0000  -1.0000   0.0000
  2  3   0.0287   1.3294  10.5370   0.8004  -1.0000  -1.0000  523.4859
  2  4   0.1099   1.8190   9.5142   1.2400  -1.0000  -1.0000   106.1598
  1  3   0.1358   1.9395   9.1585   1.3715   1.1227   1.1482   113.7443
  1  4   0.0286   1.4539  11.5574   1.2271   1.0011   1.1873  1615.1515
  3  4   0.0250   1.7869  10.8055   1.4559   1.0878   1.0004   67.6876
  2  6   0.0470   1.6738  11.6877   1.1931  -1.0000  -1.0000   0.0000
  3  6   0.1263   1.8163  10.6833   1.6266   1.2052  -1.0000   0.0000
  1  5   0.1408   1.8161   9.9393   1.7986   1.3021   1.4031   0.0000
  2  5   0.0895   1.6239  10.0104   1.4640  -1.0000  -1.0000   0.0000
 62    ! Nr of angles;at1;at2;at3;Thetao,o;ka;kb;pv1;pv2
  1  1  1  70.6451  28.0854   1.1588   0.0000   0.1780  10.5736   1.0400
  1  1  2  80.6132  17.9812   6.3171   0.0000   0.0591   0.0000   1.0400
  2  1  2  79.9780  14.3158   1.3390   0.0000   0.0127   0.0000   1.0400
  1  2  2   0.0000   0.0000   6.0000   0.0000   0.0000   0.0000   1.0400
  1  2  1   0.0000   3.4110   7.7350   0.0000   0.0000   0.0000   1.0400
  2  2  2   0.0000  27.9213   5.8635   0.0000   0.0000   0.0000   1.0400
  1  1  3  60.6012  15.4885   6.7038   0.0000   0.1446   7.4341   1.1815
  3  1  3  73.5573  26.1972   5.6525   0.0000   0.5602 -39.2416   2.0023
  1  1  4  68.8624  35.0959   2.4661   0.0000   0.1057  19.4545   1.7357
  3  1  4  67.6062  19.9590   3.3436   0.0000   3.6692  26.8252   1.4999
  4  1  4  54.3806  23.0052   1.2131   0.0000   2.5573   0.0000   2.9925
  2  1  3  74.8747  22.6563   2.9207   0.0000   0.9438   0.0000   1.6663
  2  1  4  71.0777   9.1462   3.4142   0.0000   0.9110   0.0000   1.0400
  1  2  4   0.0000   0.0019   6.3000   0.0000   0.0000   0.0000   1.0400
  1  3  1  72.1018  38.4720   1.3926   0.0000   0.4785   0.0000   1.2984
  1  3  3  89.9987  44.9806   0.5818   0.0000   0.7472   0.0000   1.2639
  1  3  4  70.3281  12.9371   7.5000   0.0000   0.7472   0.0000   1.2639
  3  3  3  84.2807  24.1938   2.1695 -10.0000   0.7472   0.0000   1.2639
  3  3  4  84.2585  44.1039   0.9185   0.0000   0.7472   0.0000   1.2639
  4  3  4  74.2312  25.7005   4.3943   0.0000   0.7472   0.0000   1.2639
  1  3  2  84.1016  21.2916   2.5003   0.0000   0.7360   0.0000   2.9904
  2  3  3  80.5517  10.0951   6.1566   0.0000   3.0000   0.0000   1.5219
  2  3  4  73.9090  33.8700   6.3934   0.0000   2.1164   0.0000   1.4760
  2  3  2  82.7429  36.2404   3.2589   0.0000   1.2996   0.0000   1.5608
  1  4  1  72.5490  13.0651   1.6682   0.0000   2.6260   0.0000   1.5989
  1  4  3  67.7338  30.0233   2.0265   0.0000   2.4507   0.0000   1.5485
  1  4  4  60.3533  22.4389   9.6866   0.0000   2.1931   0.0000   0.8440
  3  4  3  78.6753  49.8734   1.5058 -26.2246   1.8232  40.0000   3.2371
  3  4  4  77.0399  35.8260   1.0222  -0.9193   2.4023   0.0000   1.6807
  4  4  4  70.0790  21.6708   7.2553   0.0000   1.3863   0.0000   1.0440
  1  4  2  71.7788  49.1169   0.8131   0.0000   0.3028   0.0000   1.4527
  2  4  3  85.5146  48.1732   2.7880   0.0000   0.7990   0.0000   2.6735
  2  4  4  72.2005  14.0699   2.9200   0.0000   0.4082   0.0000   2.6683
  2  4  2  57.7399  17.0679   3.6793   0.0000   0.2900   0.0000   3.0237
  1  2  3   0.0000   0.0019   6.0000   0.0000   0.0000   0.0000   1.0400
  1  2  4   0.0000   0.0019   6.0000   0.0000   0.0000   0.0000   1.0400
  1  2  5   0.0000   0.0019   6.0000   0.0000   0.0000   0.0000   1.0400
  3  2  3   0.0000   0.1485   6.0000   0.0000   0.0000   0.0000   1.2958
  3  2  4   0.0000   0.0074   6.0000   0.0000   0.0000   0.0000   1.4980
  4  2  4   0.0000   0.0019   6.0000   0.0000   0.0000   0.0000   1.0400
  2  2  3   0.0000   0.0019   6.0000   0.0000   0.0000   0.0000   1.0400
  2  2  4   0.0000   0.0019   6.0000   0.0000   0.0000   0.0000   1.0400
  1  1  5  74.4180  33.4273   1.7018   0.1463   0.5000   0.0000   1.6178
  1  5  1  79.7037  28.2036   1.7073   0.1463   0.5000   0.0000   1.6453
  2  1  5  63.3289  29.4225   2.1326   0.0000   0.5000   0.0000   3.0000
  1  5  2  85.9449  38.3109   1.2492   0.0000   0.5000   0.0000   1.1000
  1  5  5  85.6645  40.0000   2.9274   0.1463   0.5000   0.0000   1.3830
  2  5  2  83.8555   5.1317   0.4377   0.0000   0.5000   0.0000   3.0000
  2  5  5  97.0064  32.1121   2.0242   0.0000   0.5000   0.0000   2.8568
  6  6  6  69.3456  21.7361   1.4283   0.0000  -0.2101   0.0000   1.3241
  2  6  6  75.6168  21.5317   1.0435   0.0000   2.5179   0.0000   1.0400
  2  6  2  78.3939  20.9772   0.8630   0.0000   2.8421   0.0000   1.0400
  3  6  6  70.3016  15.4081   1.3267   0.0000   2.1459   0.0000   1.0400
  2  6  3  73.8232  16.6592   3.7425   0.0000   0.8613   0.0000   1.0400
  3  6  3  90.0344   7.7656   1.7264   0.0000   0.7689   0.0000   1.0400
  6  3  6  22.1715   3.6615   0.3160   0.0000   4.1125   0.0000   1.0400
  2  3  6  83.7634   5.6693   2.7780   0.0000   1.6982   0.0000   1.0400
  3  3  6  73.4663  25.0761   0.9143   0.0000   2.2466   0.0000   1.0400
  2  2  6   0.0000  47.1300   6.0000   0.0000   1.6371   0.0000   1.0400
  6  2  6   0.0000  31.5209   6.0000   0.0000   1.6371   0.0000   1.0400
  3  2  6   0.0000  31.0427   4.5625   0.0000   1.6371   0.0000   1.0400
  2  2  5   0.0000   0.0019   6.0000   0.0000   0.0000   0.0000   1.0400
 31    ! Nr of torsions;at1;at2;at3;at4;;V1;V2;V3;V2(BO);vconj;n.u;n
  1  1  1  1   0.0000  48.4194   0.3163  -8.6506  -1.7255   0.0000   0.0000
  1  1  1  2   0.0000  63.3484   0.2210  -8.8401  -1.8081   0.0000   0.0000
  2  1  1  2   0.0000  45.2741   0.4171  -6.9800  -1.2359   0.0000   0.0000
  0  1  2  0   0.0000   0.0000   0.0000   0.0000   0.0000   0.0000   0.0000
  0  2  2  0   0.0000   0.0000   0.0000   0.0000   0.0000   0.0000   0.0000
  0  1  3  0   1.7763  95.7472   0.3371  -4.2259  -2.0000   0.0000   0.0000
  0  2  3  0   0.0000   0.1000   0.0200  -2.5415   0.0000   0.0000   0.0000
  0  3  3  0   1.3153 116.0871   0.5104  -4.8204   0.0000   0.0000   0.0000
  0  1  4  0  -1.3080 167.5582   0.1512  -4.1783  -0.0021   0.0000   0.0000
  0  2  4  0   0.0000   0.1000   0.0200  -2.5415   0.0000   0.0000   0.0000
  0  3  4  0   4.1603  27.6757   0.0186  -4.8563  -1.7500   0.0000   0.0000
  0  4  4  0   2.9251  55.0854  -3.0688  -5.3950  -2.0000   0.0000   0.0000
  0  1  1  0  -0.0247  25.7321  -1.4098  -9.0000  -1.0000   0.0000   0.0000
  4  1  4  4  -1.9862  20.9784  -1.4653  -9.0000  -2.0000   0.0000   0.0000
  0  1  5  0   4.0885  78.7058   0.1174  -2.1639   0.0000   0.0000   0.0000
  0  5  5  0  -0.0170 -56.0786   0.6132  -2.2092   0.0000   0.0000   0.0000
  0  2  5  0   0.0000   0.0000   0.0000   0.0000   0.0000   0.0000   0.0000
  0  6  6  0   0.0000   0.0000   0.1200  -2.4426   0.0000   0.0000   0.0000
  0  2  6  0   0.0000   0.0000   0.1200  -2.4847   0.0000   0.0000   0.0000
  0  3  6  0   0.0000   0.0000   0.1200  -2.4703   0.0000   0.0000   0.0000
  1  1  3  3   1.2707  21.6200   1.5000  -9.0000  -2.0000   0.0000   0.0000
  1  3  3  1  -1.8804  79.9255  -1.5000  -4.1940  -2.0000   0.0000   0.0000
  3  1  3  3  -2.0000  22.5092   1.5000  -8.9500  -2.0000   0.0000   0.0000
  1  4  4  3   2.9552 131.2078   0.0042  -3.9717  -2.0000   0.0000   0.0000
  1  1  3  4   1.2181 119.6186  -1.5000  -7.0635  -2.0000   0.0000   0.0000
  2  1  3  4  -2.0000 156.6604   1.1004  -7.3729  -2.0000   0.0000   0.0000
  1  3  4  3   2.3823 136.5288  -4.3308  -6.1290  -2.0000   0.0000   0.0000
  1  1  4  2  -2.0000 147.2445  -1.5000  -7.0142  -2.0000   0.0000   0.0000
  1  1  4  3  -2.0000  57.9085  -0.1690  -9.0000  -2.0000   0.0000   0.0000
  2  3  4  3   0.7724 117.1943  -0.1249  -3.6148  -2.0000   0.0000   0.0000
  2  4  4  3   0.0323  66.1401   0.4230  -3.6915  -2.0000   0.0000   0.0000
  9    ! Nr of hydrogen bonds;at1;at2;at3;Rhb;Dehb;vhb1
  3  2  3   2.0007  -8.1516   6.8955  20.2221
  3  2  4   2.0432  -7.7406   3.6557  11.5797
  4  2  3   1.8425  -0.3249   3.9503  10.9205
  4  2  4   2.0005  -7.6051   4.1492  26.1996
  3  2  5   2.6644  -3.0000   3.0000   3.0000
  4  2  5   4.0476  -3.0000   3.0000   3.0000
  5  2  3   2.1126  -4.5790   3.0000   3.0000
  5  2  4   2.2066  -5.7038   3.0000   3.0000
  5  2  5   1.9461  -4.0000   3.0000   3.0000
